# Supplementary material for: Comparison of Oral Microbial Composition and Determinants Encoding Antimicrobial Resistance in Dogs and Their Owners
Source: Antibiotics (Basel). 2023 Oct 20;12(10):1554. doi: 10.3390/antibiotics12101554 (PMC10604839; doi:10.3390/antibiotics12101554)
Supplement: Supplementary file 1 [file antibiotics-12-01554-s001.zip]

Archive with 1 entries (1 files):
- antibiotics-2589687-supplementary.pdf
